# Supplementary material for: Two new species of Cerapanorpa (Mecoptera, Panorpidae) from the Qinling and Minshan mountains
Source: Zookeys. 2020 Sep 24;971:17–30. doi: 10.3897/zookeys.971.55819 (PMC7529829; doi:10.3897/zookeys.971.55819)
Supplement: XML Treatment for Cerapanorpa qinlingensis [file zookeys.971.55819-treatment1.xml]

<!DOCTYPE tp:taxon-treatment
  PUBLIC "-//TaxonX//DTD Taxonomic Treatment Publishing DTD v0 20100105//EN" "tax-treatment-NSO.dtd">
<tp:taxon-treatment xmlns:tp="http://www.plazi.org/taxpub"><tp:treatment-meta><kwd-group><label>Taxon classification</label><kwd><named-content xmlns:xlink="http://www.w3.org/1999/xlink" content-type="kingdom">Animalia</named-content></kwd><kwd><named-content xmlns:xlink="http://www.w3.org/1999/xlink" content-type="order">Mecoptera</named-content></kwd><kwd><named-content xmlns:xlink="http://www.w3.org/1999/xlink" content-type="family">Panorpidae</named-content></kwd></kwd-group><mixed-citation publication-type="journal"><person-group><name><surname>Gao</surname><given-names>Kai</given-names></name><name><surname>Li</surname><given-names>Meng-Di</given-names></name><name><surname>Hua</surname><given-names>Bao-Zhen</given-names></name></person-group><article-title>Two new species of <italic><tp:taxon-name><tp:taxon-name-part taxon-name-part-type="genus" reg="Cerapanorpa">Cerapanorpa</tp:taxon-name-part></tp:taxon-name></italic> (<tp:taxon-name><tp:taxon-name-part taxon-name-part-type="order">Mecoptera</tp:taxon-name-part></tp:taxon-name>, <tp:taxon-name><tp:taxon-name-part taxon-name-part-type="family">Panorpidae</tp:taxon-name-part></tp:taxon-name>) from the Qinling and Minshan mountains</article-title><source>Zookeys</source><day>24</day><month>9</month><year>2020</year><volume>971</volume><fpage>17</fpage><lpage>30</lpage><pub-id pub-id-type="doi">10.3897/zookeys.971.55819</pub-id></mixed-citation></tp:treatment-meta><tp:nomenclature><tp:taxon-name><object-id xmlns:xlink="http://www.w3.org/1999/xlink" content-type="arpha" xlink:type="simple">AA4E7888-BDA2-5057-B4B6-4A8D3F0FF98F</object-id>
            <tp:taxon-name-part taxon-name-part-type="genus" reg="Cerapanorpa">Cerapanorpa</tp:taxon-name-part>
            <tp:taxon-name-part taxon-name-part-type="species" reg="qinlingensis">qinlingensis</tp:taxon-name-part>
            <object-id xmlns:xlink="http://www.w3.org/1999/xlink" content-type="zoobank" xlink:type="simple">http://zoobank.org/F0A312C3-EB10-4588-B3AF-326B876FA9E0</object-id>
          </tp:taxon-name><tp:taxon-status xmlns:xlink="http://www.w3.org/1999/xlink" xlink:type="simple">sp. nov.</tp:taxon-status><xref ref-type="fig" rid="F2">Figs 2</xref><xref ref-type="fig" rid="F3">, 3</xref><xref ref-type="fig" rid="F4">, 4</xref></tp:nomenclature><tp:treatment-sec sec-type="type material" id="SECID0EZHAC"><title>Type material.</title><p><bold><italic>Holotype</italic></bold>: ♂, China: Shaanxi Province, Taibaishan Nature Reserve (<named-content xmlns:xlink="http://www.w3.org/1999/xlink" content-type="dwc:verbatimCoordinates" xlink:type="simple"><named-content content-type="geo-json" specific-use="{&#34;type&#34;:&#34;Point&#34;,&#34;coordinates&#34;:[107.800000,33.883333]}" id="NCID0EHIAC" xlink:type="simple">33°53'N, 107°48'E</named-content></named-content>), 2100 m, 15 August 2016, leg. Ji-Shen Wang. <bold><italic>Paratypes</italic></bold>: 2♂5♀, same data as for holotype; 6♂10♀, Zhouzhi County, Qinlingliang (<named-content xmlns:xlink="http://www.w3.org/1999/xlink" content-type="dwc:verbatimCoordinates" xlink:type="simple"><named-content content-type="geo-json" specific-use="{&#34;type&#34;:&#34;Point&#34;,&#34;coordinates&#34;:[107.750000,33.816667]}" id="NCID0ESIAC" xlink:type="simple">33°49'N, 107°45'E</named-content></named-content>), 2050 m, 24 July 2019, leg. Kai Gao; 12♂18♀, Foping Nature Reserve (<named-content xmlns:xlink="http://www.w3.org/1999/xlink" content-type="dwc:verbatimCoordinates" xlink:type="simple"><named-content content-type="geo-json" specific-use="{&#34;type&#34;:&#34;Point&#34;,&#34;coordinates&#34;:[107.866667,33.683333]}" id="NCID0E1IAC" xlink:type="simple">33°41'N, 107°52'E</named-content></named-content>), 2200 m, 26 July 2019, leg. Kai Gao; 5♂4♀, Ningshan County, Pingheliang (<named-content xmlns:xlink="http://www.w3.org/1999/xlink" content-type="dwc:verbatimCoordinates" xlink:type="simple"><named-content content-type="geo-json" specific-use="{&#34;type&#34;:&#34;Point&#34;,&#34;coordinates&#34;:[108.483333,33.466667]}" id="NCID0ECJAC" xlink:type="simple">33°28'N, 108°29'E</named-content></named-content>), 2200 m, 5 July 2019, leg. Xin Tong and Peng-Yang Wang; 3♂, Yangxian County, Changqing Nature Reserve (<named-content xmlns:xlink="http://www.w3.org/1999/xlink" content-type="dwc:verbatimCoordinates" xlink:type="simple"><named-content content-type="geo-json" specific-use="{&#34;type&#34;:&#34;Point&#34;,&#34;coordinates&#34;:[107.533333,33.700000]}" id="NCID0EKJAC" xlink:type="simple">33°42'N, 107°32'E</named-content></named-content>), 2400 m, 18 July 2019, leg. Yu-Chen Zheng.</p></tp:treatment-sec><tp:treatment-sec sec-type="etymology" id="SECID0EPJAC"><title>Etymology.</title><p>The specific epithet refers to the type locality, Qinling Mountains.</p></tp:treatment-sec><tp:treatment-sec sec-type="diagnosis" id="SECID0EUJAC"><title>Diagnosis.</title><p>The new species resembles <italic><tp:taxon-name><tp:taxon-name-part taxon-name-part-type="genus" reg="Cerapanorpa">C.</tp:taxon-name-part> <tp:taxon-name-part taxon-name-part-type="species" reg="emarginata">emarginata</tp:taxon-name-part></tp:taxon-name></italic> (Cheng, 1949) in appearance, but can be readily distinguished from the latter by the following characters: 1) wing markings greatly reduced with a faint pterostigmal band (cf. with conspicuous pterostigmal band and apical band); 2) hypovalve longer, reaching the apex of the gonocoxite (cf. shorter, not reaching apex of gonocoxite); 3) paramere shorter, reaching the middle of the gonostylus (cf. longer, reaching apex of gonostylus); 4) gonostylus with an extremely developed basal process (cf. poorly developed).</p></tp:treatment-sec><tp:treatment-sec sec-type="description" id="SECID0EFKAC"><title>Description of male</title><p>(Fig. <xref ref-type="fig" rid="F2">2A</xref>). <bold><italic>Head</italic></bold> (Fig. <xref ref-type="fig" rid="F2">2C, D</xref>). Frons, vertex and occiput brownish black. Rostrum brownish frontally, sparsely covered with short black setae. Maxillary and labial palpi brownish and darkening towards apex. Antennae black and filiform with 38–42 flagellomeres.</p><fig id="F2" position="float" orientation="portrait"><object-id xmlns:xlink="http://www.w3.org/1999/xlink" content-type="doi" xlink:type="simple">10.3897/zookeys.971.55819.figure2</object-id><object-id xmlns:xlink="http://www.w3.org/1999/xlink" content-type="arpha" xlink:type="simple">FDC730C0-2399-553D-93CB-DA19F2DE26F4</object-id><label>Figure 2.</label><caption><p>Adults of <italic><tp:taxon-name><tp:taxon-name-part taxon-name-part-type="genus" reg="Cerapanorpa">Cerapanorpa</tp:taxon-name-part> <tp:taxon-name-part taxon-name-part-type="species" reg="qinlingensis">qinlingensis</tp:taxon-name-part></tp:taxon-name></italic> sp. nov. <bold>A</bold> male habitus, dorsal view <bold>B</bold> female habitus, dorsal view <bold>C</bold> male head, frontal view <bold>D</bold> male dorsum of head and thorax <bold>E</bold> Male abdomen, lateral view. Abbreviations: <bold><abbrev xmlns:xlink="http://www.w3.org/1999/xlink" xlink:title="anal horn" id="ABBRID0EULAC" xlink:type="simple">ah</abbrev></bold> anal horn; <bold><abbrev xmlns:xlink="http://www.w3.org/1999/xlink" xlink:title="mesonotum" id="ABBRID0EZLAC" xlink:type="simple">ms</abbrev></bold> mesonotum; <bold><abbrev xmlns:xlink="http://www.w3.org/1999/xlink" xlink:title="metanotum" id="ABBRID0E5LAC" xlink:type="simple">mt</abbrev></bold> metanotum; <bold>no</bold> notal organ; <bold><abbrev xmlns:xlink="http://www.w3.org/1999/xlink" xlink:title="postnotal organ" id="ABBRID0EFMAC" xlink:type="simple">pno</abbrev></bold> postnotal organ; <bold><abbrev xmlns:xlink="http://www.w3.org/1999/xlink" xlink:title="pronotum" id="ABBRID0EKMAC" xlink:type="simple">pr</abbrev></bold> pronotum. Scale bars: 5 mm (<bold>A, B</bold>); 0.5 mm (<bold>C–E</bold>).</p></caption><graphic xmlns:xlink="http://www.w3.org/1999/xlink" xlink:href="zookeys-971-017-g002.jpg" position="float" orientation="portrait" xlink:type="simple" id="oo_455913.jpg"><uri content-type="original_file" xlink:type="simple">https://binary.pensoft.net/fig/455913</uri></graphic></fig><p><bold><italic>Thorax</italic></bold> (Fig. <xref ref-type="fig" rid="F2">2A, D</xref>). Pronotum blackish brown, with 8–12 short setae along its anterior margin. Meso- and metanotum black (Fig. <xref ref-type="fig" rid="F2">2D</xref>). Pleura light grayish yellow. Legs grayish yellow, with distal tarsomere blackish. Forewing length 13.6–14.4 mm, width 3.4–3.7 mm. Wing membrane hyaline and almost without marking, only with significantly degenerated brown pterostigmal band (Fig. <xref ref-type="fig" rid="F2">2A</xref>). Hindwing length 12.5–13.6 mm, width 3.2–3.5 mm. Hindwing similar to forewing in markings and patterns.</p><p><bold><italic>Abdomen</italic></bold> (Figs <xref ref-type="fig" rid="F2">2E</xref>, <xref ref-type="fig" rid="F4">4A</xref>). T2–T5 blackish, pleura ivory. Notal organ of T3 very short, not prominent. Postnotal organ of T4 small, hook-shaped and projecting forward. A6 uniformly brownish black, with a brown finger-like anal horn on posterior margin of tergite. A7–A8 elongate and yellowish brown, slightly constricted at base, gradually wider toward apices. A7 with a narrow groove at base.</p><p><bold><italic>Male genitalia</italic></bold> (Fig. <xref ref-type="fig" rid="F3">3A, B</xref>). Genital bulb yellowish and long oval. Epandrium long and broad, with a nearly trapezoidal emargination distally. Paired hypovalves slender, reaching apex of gonocoxite, bearing a column of long bristles along inner margin. Gonocoxite with a small concave area on apical inner margin, bearing two small protuberances on ventral submedian margin. Gonostylus medially curved, with an indistinct median tooth and an extremely developed basal process on inner margin, and bearing a bundle of short setae dorsally on basal process (Fig. <xref ref-type="fig" rid="F3">3C</xref>). Parameres extending well beyond base of gonostylus (Fig. <xref ref-type="fig" rid="F3">3A</xref>), curved distally and pointed apically, bearing a row of dense spines along inner margin (Fig. <xref ref-type="fig" rid="F3">3G</xref>). Aedeagus sclerotized; dorsal valves of aedeagus long, curved ventrally, with distal part pediform; ventral valves short, membranous; lateral process not prominent (Fig. <xref ref-type="fig" rid="F3">3D, F</xref>).</p><fig id="F3" position="float" orientation="portrait"><object-id xmlns:xlink="http://www.w3.org/1999/xlink" content-type="doi" xlink:type="simple">10.3897/zookeys.971.55819.figure3</object-id><object-id xmlns:xlink="http://www.w3.org/1999/xlink" content-type="arpha" xlink:type="simple">EDFF256F-D511-5AA8-8CD0-5E8F4C1493C9</object-id><label>Figure 3.</label><caption><p>Genitalia of <italic><tp:taxon-name><tp:taxon-name-part taxon-name-part-type="genus" reg="Cerapanorpa">Cerapanorpa</tp:taxon-name-part> <tp:taxon-name-part taxon-name-part-type="species" reg="qinlingensis">qinlingensis</tp:taxon-name-part></tp:taxon-name></italic> sp. nov. <bold>A, B</bold> genital bulb, ventral and dorsal views <bold>C</bold> gonostylus, dorsal view <bold>D, F</bold> aedeagus, ventral and lateral views <bold>E</bold> terminalia, ventral view <bold>G</bold> right paramere, ventral view <bold>H, I</bold> medigynium, ventral and dorsal views. Abbreviations: <bold><abbrev xmlns:xlink="http://www.w3.org/1999/xlink" xlink:title="axis" id="ABBRID0EUPAC" xlink:type="simple">ax</abbrev></bold> axis; <bold><abbrev xmlns:xlink="http://www.w3.org/1999/xlink" xlink:title="basal process" id="ABBRID0EZPAC" xlink:type="simple">bp</abbrev></bold> basal process; <bold><abbrev xmlns:xlink="http://www.w3.org/1999/xlink" xlink:title="cercus" id="ABBRID0E5PAC" xlink:type="simple">ce</abbrev></bold> cercus; <bold><abbrev xmlns:xlink="http://www.w3.org/1999/xlink" xlink:title="dorsal basal plate" id="ABBRID0EEAAE" xlink:type="simple">dbp</abbrev></bold> dorsal basal plate; <bold><abbrev xmlns:xlink="http://www.w3.org/1999/xlink" xlink:title="dorsal process" id="ABBRID0EJAAE" xlink:type="simple">dp</abbrev></bold> dorsal process; <bold><abbrev xmlns:xlink="http://www.w3.org/1999/xlink" xlink:title="dorsal valve" id="ABBRID0EOAAE" xlink:type="simple">dv</abbrev></bold> dorsal valve; <bold><abbrev xmlns:xlink="http://www.w3.org/1999/xlink" xlink:title="epandrium" id="ABBRID0ETAAE" xlink:type="simple">ep</abbrev></bold> epandrium; <bold><abbrev xmlns:xlink="http://www.w3.org/1999/xlink" xlink:title="gonocoxite" id="ABBRID0EYAAE" xlink:type="simple">gcx</abbrev></bold> gonocoxite; <bold><abbrev xmlns:xlink="http://www.w3.org/1999/xlink" xlink:title="gonostylus" id="ABBRID0E4AAE" xlink:type="simple">gs</abbrev></bold> gonostylus; <bold><abbrev xmlns:xlink="http://www.w3.org/1999/xlink" xlink:title="hypovalve" id="ABBRID0ECBAE" xlink:type="simple">hv</abbrev></bold> hypovalve; <bold><abbrev xmlns:xlink="http://www.w3.org/1999/xlink" xlink:title="lateral process" id="ABBRID0EHBAE" xlink:type="simple">lp</abbrev></bold> lateral process; <bold><abbrev xmlns:xlink="http://www.w3.org/1999/xlink" xlink:title="main plate" id="ABBRID0EMBAE" xlink:type="simple">mp</abbrev></bold> main plate; <bold><abbrev xmlns:xlink="http://www.w3.org/1999/xlink" xlink:title="median tooth" id="ABBRID0ERBAE" xlink:type="simple">mt</abbrev></bold> median tooth; <bold><abbrev xmlns:xlink="http://www.w3.org/1999/xlink" xlink:title="posterior arm" id="ABBRID0EWBAE" xlink:type="simple">pa</abbrev></bold> posterior arm; <bold><abbrev xmlns:xlink="http://www.w3.org/1999/xlink" xlink:title="paramere" id="ABBRID0E2BAE" xlink:type="simple">pm</abbrev></bold> paramere; <bold><abbrev xmlns:xlink="http://www.w3.org/1999/xlink" xlink:title="subgenital plate" id="ABBRID0EACAE" xlink:type="simple">sgp</abbrev></bold> subgenital plate; <bold><abbrev xmlns:xlink="http://www.w3.org/1999/xlink" xlink:title="ventral basal plate" id="ABBRID0EFCAE" xlink:type="simple">vbp</abbrev></bold> ventral basal plate; <bold><abbrev xmlns:xlink="http://www.w3.org/1999/xlink" xlink:title="ventral valve" id="ABBRID0EKCAE" xlink:type="simple">vv</abbrev></bold> ventral valve. Scale bars: 0.5 mm (<bold>A, B, E</bold>); 0.2 mm (<bold>C, D, F–I</bold>).</p></caption><graphic xmlns:xlink="http://www.w3.org/1999/xlink" xlink:href="zookeys-971-017-g003.jpg" position="float" orientation="portrait" xlink:type="simple" id="oo_455914.jpg"><uri content-type="original_file" xlink:type="simple">https://binary.pensoft.net/fig/455914</uri></graphic></fig></tp:treatment-sec><tp:treatment-sec sec-type="description" id="SECID0EXCAE"><title>Description of female.</title><p>Similar to the male in wing markings (Figs <xref ref-type="fig" rid="F2">2B</xref>, <xref ref-type="fig" rid="F4">4B</xref>). Forewing length 14.3–15.4 mm, width 3.5–3.9 mm; hindwing length 13.8–15.0 mm, width 3.3–3.7 mm, similar to forewings (Fig. <xref ref-type="fig" rid="F2">2B</xref>).</p><p><bold><italic>Female genitalia</italic></bold> (Fig. <xref ref-type="fig" rid="F3">3E, H, I</xref>). Subgenital plate ligulate, not emarginate terminally, bearing long setae on distal portion (Fig. <xref ref-type="fig" rid="F3">3E</xref>). Medigynium sclerotized, main plate twice as long as wide, intensely constricted medially. Paired posterior arms narrowing apically, forming a broad U-shaped emargination (Fig. <xref ref-type="fig" rid="F3">3H, I</xref>). Ventral basal plates translucent, covering two-thirds of the main plate (Fig. <xref ref-type="fig" rid="F3">3H</xref>). Paired dorsal basal plates reniform and membranous (Fig. <xref ref-type="fig" rid="F3">3I</xref>). Anterior end of axis bifurcated, extending beyond main plate for half its length (Fig. <xref ref-type="fig" rid="F3">3H, I</xref>).</p></tp:treatment-sec><tp:treatment-sec sec-type="distribution" id="SECID0EIEAE"><title>Distribution.</title><p>China (Qingling, Shaanxi Province).</p></tp:treatment-sec><tp:treatment-sec sec-type="habitat" id="SECID0ENEAE"><title>Habitat.</title><p>In the type locality, Taibaishan Nature Reserve, all specimens were captured on the southern slope of the Taibai Mountain, with an elevation of 2100 m. The species mainly inhabits dense herbaceous and shrubby vegetation under evergreen broad-leaved forests (Fig. <xref ref-type="fig" rid="F4">4C</xref>).</p><fig id="F4" position="float" orientation="portrait"><object-id xmlns:xlink="http://www.w3.org/1999/xlink" content-type="doi" xlink:type="simple">10.3897/zookeys.971.55819.figure4</object-id><object-id xmlns:xlink="http://www.w3.org/1999/xlink" content-type="arpha" xlink:type="simple">30DCD717-867B-5B48-9AF0-4142DD6E5CBE</object-id><label>Figure 4.</label><caption><p>Adult habitus and habitat of <italic><tp:taxon-name><tp:taxon-name-part taxon-name-part-type="genus" reg="Cerapanorpa">Cerapanorpa</tp:taxon-name-part> <tp:taxon-name-part taxon-name-part-type="species" reg="qinlingensis">qinlingensis</tp:taxon-name-part></tp:taxon-name></italic> sp. nov. <bold>A</bold> male, lateral view <bold>B</bold> female, lateral view <bold>C</bold> habitat in the southern slope of Mount Taibai.</p></caption><graphic xmlns:xlink="http://www.w3.org/1999/xlink" xlink:href="zookeys-971-017-g004.jpg" position="float" orientation="portrait" xlink:type="simple" id="oo_455915.jpg"><uri content-type="original_file" xlink:type="simple">https://binary.pensoft.net/fig/455915</uri></graphic></fig></tp:treatment-sec></tp:taxon-treatment>
