# Supplementary material for: Two new species of Cerapanorpa (Mecoptera, Panorpidae) from the Qinling and Minshan mountains
Source: Zookeys. 2020 Sep 24;971:17–30. doi: 10.3897/zookeys.971.55819 (PMC7529829; doi:10.3897/zookeys.971.55819)
Supplement: XML Treatment for Cerapanorpa minshana [file zookeys.971.55819-treatment2.xml]

<!DOCTYPE tp:taxon-treatment
  PUBLIC "-//TaxonX//DTD Taxonomic Treatment Publishing DTD v0 20100105//EN" "tax-treatment-NSO.dtd">
<tp:taxon-treatment xmlns:tp="http://www.plazi.org/taxpub"><tp:treatment-meta><kwd-group><label>Taxon classification</label><kwd><named-content xmlns:xlink="http://www.w3.org/1999/xlink" content-type="kingdom">Animalia</named-content></kwd><kwd><named-content xmlns:xlink="http://www.w3.org/1999/xlink" content-type="order">Mecoptera</named-content></kwd><kwd><named-content xmlns:xlink="http://www.w3.org/1999/xlink" content-type="family">Panorpidae</named-content></kwd></kwd-group><mixed-citation publication-type="journal"><person-group><name><surname>Gao</surname><given-names>Kai</given-names></name><name><surname>Li</surname><given-names>Meng-Di</given-names></name><name><surname>Hua</surname><given-names>Bao-Zhen</given-names></name></person-group><article-title>Two new species of <italic><tp:taxon-name><tp:taxon-name-part taxon-name-part-type="genus" reg="Cerapanorpa">Cerapanorpa</tp:taxon-name-part></tp:taxon-name></italic> (<tp:taxon-name><tp:taxon-name-part taxon-name-part-type="order">Mecoptera</tp:taxon-name-part></tp:taxon-name>, <tp:taxon-name><tp:taxon-name-part taxon-name-part-type="family">Panorpidae</tp:taxon-name-part></tp:taxon-name>) from the Qinling and Minshan mountains</article-title><source>Zookeys</source><day>24</day><month>9</month><year>2020</year><volume>971</volume><fpage>17</fpage><lpage>30</lpage><pub-id pub-id-type="doi">10.3897/zookeys.971.55819</pub-id></mixed-citation></tp:treatment-meta><tp:nomenclature><tp:taxon-name><object-id xmlns:xlink="http://www.w3.org/1999/xlink" content-type="arpha" xlink:type="simple">6E6A6E31-373E-5A13-819E-50C4118795C0</object-id>
            <tp:taxon-name-part taxon-name-part-type="genus" reg="Cerapanorpa">Cerapanorpa</tp:taxon-name-part>
            <tp:taxon-name-part taxon-name-part-type="species" reg="minshana">minshana</tp:taxon-name-part>
            <object-id xmlns:xlink="http://www.w3.org/1999/xlink" content-type="zoobank" xlink:type="simple">http://zoobank.org/1E873364-6414-4F8E-8575-053C709D1DD7</object-id>
          </tp:taxon-name><tp:taxon-status xmlns:xlink="http://www.w3.org/1999/xlink" xlink:type="simple">sp. nov.</tp:taxon-status><xref ref-type="fig" rid="F5">Figs 5</xref><xref ref-type="fig" rid="F6">, 6</xref><xref ref-type="fig" rid="F7">, 7</xref></tp:nomenclature><tp:treatment-sec sec-type="type material" id="SECID0EJHAE"><title>Type material.</title><p><bold><italic>Holotype</italic></bold>: ♂, China: Sichuan Province, Jiuzhaigou County, Anle Town (<named-content xmlns:xlink="http://www.w3.org/1999/xlink" content-type="dwc:verbatimCoordinates" xlink:type="simple"><named-content content-type="geo-json" specific-use="{&#34;type&#34;:&#34;Point&#34;,&#34;coordinates&#34;:[104.233333,33.366667]}" id="NCID0EXHAE" xlink:type="simple">33°22'N, 104°14'E</named-content></named-content>), 2400 m, 16 June 2019, leg. Kai Gao and Zhi-Chao Jia. <bold><italic>Paratypes</italic></bold>: 27♂34♀, same data as for holotype; 1♂1♀, Jiuzhaigou County, Majia Town (<named-content xmlns:xlink="http://www.w3.org/1999/xlink" content-type="dwc:verbatimCoordinates" xlink:type="simple"><named-content content-type="geo-json" specific-use="{&#34;type&#34;:&#34;Point&#34;,&#34;coordinates&#34;:[104.083333,33.133333]}" id="NCID0ECIAE" xlink:type="simple">33°08'N, 104°05'E</named-content></named-content>), 2100 m, 28 May 2019, leg. Kai Gao and Zhi-Chao Jia; 1♀, Jiuzhaigou County, Zhangzha Town (<named-content xmlns:xlink="http://www.w3.org/1999/xlink" content-type="dwc:verbatimCoordinates" xlink:type="simple"><named-content content-type="geo-json" specific-use="{&#34;type&#34;:&#34;Point&#34;,&#34;coordinates&#34;:[103.900000,33.266667]}" id="NCID0EKIAE" xlink:type="simple">33°16'N, 103°54'E</named-content></named-content>), 2160 m, 19 July 2019, leg. Ning Li and Lu Liu; 18♂22♀, Gansu Province, Wenxian County, Gaoloushan (<named-content xmlns:xlink="http://www.w3.org/1999/xlink" content-type="dwc:verbatimCoordinates" xlink:type="simple"><named-content content-type="geo-json" specific-use="{&#34;type&#34;:&#34;Point&#34;,&#34;coordinates&#34;:[104.700000,33.066667]}" id="NCID0ESIAE" xlink:type="simple">33°04'N, 104°42'E</named-content></named-content>), 2200 m, 17 June 2019, leg. Kai Gao and Zhi-Chao Jia.</p></tp:treatment-sec><tp:treatment-sec sec-type="etymology" id="SECID0EXIAE"><title>Etymology.</title><p>The specific epithet refers to the type locality, Minshan Mountains.</p></tp:treatment-sec><tp:treatment-sec sec-type="diagnosis" id="SECID0E3IAE"><title>Diagnosis.</title><p>The new species can be readily distinguished from its congeners by the following combination of features: 1) paramere short and bifurcated, bearing a column of long golden spines along the dorsal side; 2) gonocoxite bearing a cluster of black long bristles on the inner apex; 3) dorsal valves of the aedeagus curved ventrally, with the distal part heel-shaped; 4) main plate of medigynium flat, intensely narrowed at the base and broadened distally.</p></tp:treatment-sec><tp:treatment-sec sec-type="description" id="SECID0EBJAE"><title>Description of male</title><p>(Fig. <xref ref-type="fig" rid="F5">5A</xref>). <bold><italic>Head</italic>.</bold> Frons, vertex and occiput entirely black (Fig. <xref ref-type="fig" rid="F5">5C, D</xref>). Compound eyes dark gray. Rostrum brownish black anteriorly, mandibles, labial and maxillary palps dark-brown (Fig. <xref ref-type="fig" rid="F5">5C</xref>). Antennae filiform and black, with 38–43 flagellomeres.</p><fig id="F5" position="float" orientation="portrait"><object-id xmlns:xlink="http://www.w3.org/1999/xlink" content-type="doi" xlink:type="simple">10.3897/zookeys.971.55819.figure5</object-id><object-id xmlns:xlink="http://www.w3.org/1999/xlink" content-type="arpha" xlink:type="simple">0A22AFA3-2613-578F-81E9-2323D0D4F31B</object-id><label>Figure 5.</label><caption><p>Adults of <italic><tp:taxon-name><tp:taxon-name-part taxon-name-part-type="genus" reg="Cerapanorpa">Cerapanorpa</tp:taxon-name-part> <tp:taxon-name-part taxon-name-part-type="species" reg="minshana">minshana</tp:taxon-name-part></tp:taxon-name></italic> sp. nov. <bold>A</bold> male habitus, dorsal view <bold>B</bold> female habitus, dorsal view <bold>C</bold> male head, frontal view <bold>D</bold> male dorsum of head and thorax <bold>E</bold> male abdomen, lateral view. Abbreviations: <bold><abbrev xmlns:xlink="http://www.w3.org/1999/xlink" xlink:title="anal horn" id="ABBRID0EVKAE" xlink:type="simple">ah</abbrev></bold> anal horn; <bold><abbrev xmlns:xlink="http://www.w3.org/1999/xlink" xlink:title="mesonotum" id="ABBRID0E1KAE" xlink:type="simple">ms</abbrev></bold> mesonotum; <bold><abbrev xmlns:xlink="http://www.w3.org/1999/xlink" xlink:title="metanotum" id="ABBRID0E6KAE" xlink:type="simple">mt</abbrev></bold> metanotum; <bold>no</bold> notal organ; <bold><abbrev xmlns:xlink="http://www.w3.org/1999/xlink" xlink:title="postnotal organ" id="ABBRID0EGLAE" xlink:type="simple">pno</abbrev></bold> postnotal organ; <bold><abbrev xmlns:xlink="http://www.w3.org/1999/xlink" xlink:title="pronotum" id="ABBRID0ELLAE" xlink:type="simple">pr</abbrev></bold> pronotum. Scale bars: 5 mm (<bold>A, B</bold>); 0.5 mm (<bold>C–E</bold>).</p></caption><graphic xmlns:xlink="http://www.w3.org/1999/xlink" xlink:href="zookeys-971-017-g005.jpg" position="float" orientation="portrait" xlink:type="simple" id="oo_455916.jpg"><uri content-type="original_file" xlink:type="simple">https://binary.pensoft.net/fig/455916</uri></graphic></fig><p><bold><italic>Thorax</italic></bold> (Fig. <xref ref-type="fig" rid="F5">5D</xref>). Pronotum black, with 10–14 black setae along anterior margin. Meso- and metanotum entirely black. Pleura and legs pale yellow with a pair of apical spurs; tarsi darkened toward apices. Forewing length 12.0–12.5 mm, width 3.1–3.3 mm. Wing membrane hyaline, pterostigma and apical band poorly developed, only with dark gray trace at apical region (Figs <xref ref-type="fig" rid="F5">5A</xref>, <xref ref-type="fig" rid="F7">7A</xref>). Hindwing length 11.8–12.2 mm, width 2.8–3.2 mm, similar to forewings (Fig. <xref ref-type="fig" rid="F5">5A</xref>).</p><p><bold><italic>Abdomen</italic></bold> (Fig. <xref ref-type="fig" rid="F5">5A, E</xref>). T1–T5 brownish black, pleura pale. Notal organ of T3 semicircular, not prominent. Postnotal organ of T4 small, barb-shaped and projecting forward. T6 brownish black, bearing a yellow finger-like anal horn posteriorly (Fig. <xref ref-type="fig" rid="F5">5E</xref>). A7 and A8 elongate and uniformly yellowish brown, with basal half slightly constricted and slightly thickened apically.</p><p><bold><italic>Male genitalia</italic></bold> (Fig. <xref ref-type="fig" rid="F6">6A, B</xref>). Genital bulb globular and yellowish brown. Epandrium broad basally, narrowing gradually toward apex, with a deep U-shaped emargination between two stout setose lobes (Fig. <xref ref-type="fig" rid="F6">6B</xref>). Paired hypovalves parallel, only reaching three-quarters of gonocoxite, bearing long bristles along inner margins. Gonocoxite bearing a cluster of black bristles on inner apex (Fig. <xref ref-type="fig" rid="F6">6A</xref>). Gonostylus shorter than gonocoxite, medially curved, bearing an indistinct middle tooth and a large basal process. Parameres bifurcated and short, not extending beyond the apex of gonocoxite, bearing a column of long golden spines along dorsal side (Fig. <xref ref-type="fig" rid="F6">6C, E</xref>). Dorsal valves of aedeagus curved ventrally, with distal part heel-shaped (Fig. <xref ref-type="fig" rid="F6">6F</xref>); ventral valves membranous, weakly developed; lateral process long and curved ventrally.</p><fig id="F6" position="float" orientation="portrait"><object-id xmlns:xlink="http://www.w3.org/1999/xlink" content-type="doi" xlink:type="simple">10.3897/zookeys.971.55819.figure6</object-id><object-id xmlns:xlink="http://www.w3.org/1999/xlink" content-type="arpha" xlink:type="simple">C77230D4-B3D5-52CB-9D53-0FE6B1ACDE1A</object-id><label>Figure 6.</label><caption><p>Genitalia of <italic><tp:taxon-name><tp:taxon-name-part taxon-name-part-type="genus" reg="Cerapanorpa">Cerapanorpa</tp:taxon-name-part> <tp:taxon-name-part taxon-name-part-type="species" reg="minshana">minshana</tp:taxon-name-part></tp:taxon-name></italic> sp. nov. <bold>A, B</bold> genital bulb, ventral and dorsal views <bold>C</bold> aedeagal complex, ventral view <bold>D</bold> terminalia, ventral view <bold>E</bold> left paramere, lateral view <bold>F</bold> Aedeagus, lateral view <bold>G, H</bold> medigynium, ventral and dorsal views. Abbreviations: <bold>ae</bold> aedeagus; <bold><abbrev xmlns:xlink="http://www.w3.org/1999/xlink" xlink:title="axis" id="ABBRID0E2OAE" xlink:type="simple">ax</abbrev></bold> axis; <bold><abbrev xmlns:xlink="http://www.w3.org/1999/xlink" xlink:title="cercus" id="ABBRID0EAPAE" xlink:type="simple">ce</abbrev></bold> cercus; <bold><abbrev xmlns:xlink="http://www.w3.org/1999/xlink" xlink:title="dorsal basal plate" id="ABBRID0EFPAE" xlink:type="simple">dbp</abbrev></bold> dorsal basal plate; <bold><abbrev xmlns:xlink="http://www.w3.org/1999/xlink" xlink:title="dorsal process" id="ABBRID0EKPAE" xlink:type="simple">dp</abbrev></bold> dorsal process; <bold><abbrev xmlns:xlink="http://www.w3.org/1999/xlink" xlink:title="dorsal valve" id="ABBRID0EPPAE" xlink:type="simple">dv</abbrev></bold> dorsal valve; <bold><abbrev xmlns:xlink="http://www.w3.org/1999/xlink" xlink:title="epandrium" id="ABBRID0EUPAE" xlink:type="simple">ep</abbrev></bold> epandrium; <bold><abbrev xmlns:xlink="http://www.w3.org/1999/xlink" xlink:title="gonocoxite" id="ABBRID0EZPAE" xlink:type="simple">gcx</abbrev></bold> gonocoxite; <bold><abbrev xmlns:xlink="http://www.w3.org/1999/xlink" xlink:title="gonostylus" id="ABBRID0E5PAE" xlink:type="simple">gs</abbrev></bold> gonostylus; <bold><abbrev xmlns:xlink="http://www.w3.org/1999/xlink" xlink:title="hypovalve" id="ABBRID0EDQAE" xlink:type="simple">hv</abbrev></bold> hypovalve; <bold><abbrev xmlns:xlink="http://www.w3.org/1999/xlink" xlink:title="lateral process" id="ABBRID0EIQAE" xlink:type="simple">lp</abbrev></bold> lateral process; <bold><abbrev xmlns:xlink="http://www.w3.org/1999/xlink" xlink:title="main plate" id="ABBRID0ENQAE" xlink:type="simple">mp</abbrev></bold> main plate; <bold><abbrev xmlns:xlink="http://www.w3.org/1999/xlink" xlink:title="posterior arm" id="ABBRID0ESQAE" xlink:type="simple">pa</abbrev></bold> posterior arm; <bold><abbrev xmlns:xlink="http://www.w3.org/1999/xlink" xlink:title="paramere" id="ABBRID0EXQAE" xlink:type="simple">pm</abbrev></bold> paramere; <bold><abbrev xmlns:xlink="http://www.w3.org/1999/xlink" xlink:title="subgenital plate" id="ABBRID0E3QAE" xlink:type="simple">sgp</abbrev></bold> subgenital plate; <bold><abbrev xmlns:xlink="http://www.w3.org/1999/xlink" xlink:title="ventral basal plate" id="ABBRID0EBRAE" xlink:type="simple">vbp</abbrev></bold> ventral basal plate; <bold><abbrev xmlns:xlink="http://www.w3.org/1999/xlink" xlink:title="ventral valve" id="ABBRID0EGRAE" xlink:type="simple">vv</abbrev></bold> ventral valve. Scale bars: 0.5 mm (<bold>A, B</bold>); 0.2 mm (<bold>C–H</bold>).</p></caption><graphic xmlns:xlink="http://www.w3.org/1999/xlink" xlink:href="zookeys-971-017-g006.jpg" position="float" orientation="portrait" xlink:type="simple" id="oo_455917.jpg"><uri content-type="original_file" xlink:type="simple">https://binary.pensoft.net/fig/455917</uri></graphic></fig></tp:treatment-sec><tp:treatment-sec sec-type="description" id="SECID0ETRAE"><title>Description of female.</title><p>Similar to males in coloration and patterns (Figs <xref ref-type="fig" rid="F5">5B</xref>, <xref ref-type="fig" rid="F7">7B</xref>). Forewing length 12.7–13.4 mm, width 3.3–3.7 mm; Hindwing length 12.1–12.5 mm, width 3.1–3.5 mm, similar to forewing (Fig. <xref ref-type="fig" rid="F5">5B</xref>).</p><p><bold><italic>Female genitalia</italic>.</bold> Subgenital plate long elliptical, ending with a V-shaped incision, bearing long setae on distal portion (Fig. <xref ref-type="fig" rid="F6">6D</xref>). Medigynium small and weakly sclerotized; main plate flat, intensely narrowed basally, broadened distally (Fig. <xref ref-type="fig" rid="F6">6H</xref>). Paired posterior arms tapering apically, forming a nearly quadrate emargination. Ventral basal plates membranous and translucent, covering approximately three-quarters of main plate (Fig. <xref ref-type="fig" rid="F6">6G</xref>). Paired dorsal basal plates oblong, weakly sclerotized (Fig. <xref ref-type="fig" rid="F6">6H</xref>). Axis elongated and bifurcated anteriorly, extending beyond main plate by nearly half its length (Fig. <xref ref-type="fig" rid="F6">6G, H</xref>).</p></tp:treatment-sec><tp:treatment-sec sec-type="distribution" id="SECID0EATAE"><title>Distribution.</title><p>China (Minshan, Sichuan and Gansu provinces).</p></tp:treatment-sec><tp:treatment-sec sec-type="habitat" id="SECID0EFTAE"><title>Habitat.</title><p>In the type locality, all specimens were captured on herbaceous groundcover in the Panjiagou Valley (Fig. <xref ref-type="fig" rid="F7">7C</xref>), with an elevation of 2400 m. Suitable microhabitats in the valley are moist and cool during the imaginal flight period, with the temperature ranging approximately from 14 to 20°C during the day.</p><fig id="F7" position="float" orientation="portrait"><object-id xmlns:xlink="http://www.w3.org/1999/xlink" content-type="doi" xlink:type="simple">10.3897/zookeys.971.55819.figure7</object-id><object-id xmlns:xlink="http://www.w3.org/1999/xlink" content-type="arpha" xlink:type="simple">48BEE56A-72A4-5CA6-B766-2F6CA0625744</object-id><label>Figure 7.</label><caption><p>Adult habitus and habitat of <italic><tp:taxon-name><tp:taxon-name-part taxon-name-part-type="genus" reg="Cerapanorpa">Cerapanorpa</tp:taxon-name-part> <tp:taxon-name-part taxon-name-part-type="species" reg="minshana">minshana</tp:taxon-name-part></tp:taxon-name></italic> sp. nov. <bold>A</bold> male, dorsal view <bold>B</bold> female, dorso-lateral view <bold>C</bold> habitat of the type locality, Anle Town, Jiuzhaigou County, Sichuan Province, China.</p></caption><graphic xmlns:xlink="http://www.w3.org/1999/xlink" xlink:href="zookeys-971-017-g007.jpg" position="float" orientation="portrait" xlink:type="simple" id="oo_455918.jpg"><uri content-type="original_file" xlink:type="simple">https://binary.pensoft.net/fig/455918</uri></graphic></fig></tp:treatment-sec></tp:taxon-treatment>
